# Supplementary material for: Perceptual learning of a crowding task: Effects of anisotropy and optotype
Source: J Vis. 2021 Oct 21;21(11):13. doi: 10.1167/jov.21.11.13 (PMC8543403; doi:10.1167/jov.21.11.13)
Supplement: Supplement 1 [file jovi-21-11-13_s001.xlsx]

## Sheet: Tabelle1
		Radial target-flanker configuration																														Tangential target-flanker configuration
		Session 1						Session 2						Session 3						Session 4						Session 5						Session 1						Session 2						Session 3
		Flanker spacing
Subject Nr.	Optotype trained	0.75	1	1.5	2	2.5	3	0.75	1	1.5	2	2.5	3	0.75	1	1.5	2	2.5	3	0.75	1	1.5	2	2.5	3	0.75	1	1.5	2	2.5	3	0.75	1	1.5	2	2.5	3	0.75	1	1.5	2	2.5	3	0.75	1	1.5	2	2.5	3
1	C	0.36	0.36	0.43	0.48	0.39	0.5	0.45	0.55	0.52	0.61	0.8	0.77	0.41	0.55	0.64	0.82	0.8	0.84	0.41	0.39	0.64	0.75	0.84	0.88	0.55	0.61	0.71	0.88	0.88	0.96	0.38	0.39	0.86	0.95	0.98	0.98	0.5	0.68	0.93	0.96	0.98	1	0.48	0.59	0.84	1	0.98	1
2	C	0.41	0.52	0.59	0.7	0.71	0.63	0.41	0.5	0.64	0.86	0.91	0.86	0.41	0.34	0.59	0.84	0.84	0.89	0.46	0.48	0.69	0.86	0.93	0.89	0.55	0.61	0.84	0.96	0.98	0.98	0.38	0.48	0.8	0.88	0.93	0.91	0.45	0.64	0.71	0.79	0.91	0.88	0.41	0.61	0.73	0.91	0.98	0.95
3	C	0.44	0.46	0.47	0.63	0.68	0.71	0.58	0.55	0.61	0.7	0.75	0.73	0.59	0.61	0.63	0.79	0.84	0.91	0.42	0.55	0.55	0.77	0.88	0.79	0.71	0.77	0.91	0.96	0.88	0.91	0.46	0.55	0.66	0.77	0.82	0.82	0.61	0.59	0.75	0.82	0.89	0.95	0.61	0.61	0.8	0.88	0.88	0.93
4	C	0.29	0.38	0.56	0.58	0.59	0.63	0.45	0.35	0.55	0.63	0.67	0.71	0.28	0.45	0.71	0.7	0.68	0.8	0.42	0.55	0.61	0.78	0.79	0.84	0.67	0.75	0.82	0.96	1	0.98	0.28	0.44	0.44	0.7	0.69	0.86	0.45	0.42	0.58	0.77	0.88	0.89	0.38	0.39	0.73	0.71	0.8	0.88
5	C	0.32	0.56	0.75	0.68	0.84	0.82	0.42	0.61	0.69	0.85	0.89	0.82	0.36	0.63	0.77	0.86	0.91	0.95	0.41	0.71	0.86	0.96	0.98	1	0.48	0.71	0.96	0.89	0.93	0.98	0.43	0.5	0.61	0.7	0.87	0.76	0.36	0.64	0.73	0.84	0.89	0.95	0.41	0.56	0.76	0.91	0.93	0.96
6	C	0.46	0.4	0.43	0.51	0.52	0.53	0.39	0.52	0.56	0.67	0.7	0.76	0.53	0.46	0.66	0.69	0.64	0.73	0.36	0.54	0.54	0.63	0.64	0.75	0.48	0.5	0.55	0.71	0.88	0.93	0.46	0.46	0.7	0.84	0.93	0.98	0.44	0.47	0.5	0.86	0.91	1	0.54	0.57	0.59	0.89	0.98	1
7	C	0.55	0.77	0.8	0.91	0.93	0.91	0.61	0.63	0.86	0.91	0.93	0.98	0.61	0.75	0.8	0.91	0.98	1	0.54	0.75	0.77	0.96	0.96	1	0.66	0.77	0.89	0.91	0.91	0.93	0.43	0.59	0.91	0.98	1	0.98	0.38	0.57	0.82	0.98	1	1	0.41	0.63	0.89	0.96	1	1
8	C	0.34	0.48	0.68	0.73	0.7	0.73	0.45	0.61	0.61	0.77	0.95	0.95	0.43	0.73	0.77	0.77	0.98	0.98	0.29	0.86	0.75	0.93	0.96	0.96	0.66	0.84	0.95	0.98	1	1	0.3	0.46	0.55	0.68	0.93	0.89	0.23	0.55	0.8	0.91	0.95	0.96	0.23	0.55	0.96	1	0.98	1
9	C	0.52	0.55	0.71	0.86	0.73	0.8	0.38	0.59	0.61	0.63	0.79	0.7	0.34	0.59	0.59	0.82	0.79	0.8	0.34	0.46	0.64	0.93	0.84	0.82	0.45	0.57	0.86	0.84	0.95	0.93	0.54	0.55	0.79	0.91	0.95	1	0.46	0.61	0.55	0.68	0.98	0.96	0.39	0.54	0.66	0.82	0.98	1
10	C	0.36	0.41	0.5	0.46	0.68	0.77	0.29	0.45	0.43	0.61	0.88	0.91	0.25	0.41	0.61	0.7	0.86	0.95	0.32	0.48	0.57	0.75	0.91	0.93	0.32	0.39	0.77	0.98	0.95	0.98	0.39	0.41	0.57	0.66	0.68	0.57	0.43	0.61	0.95	0.95	0.96	0.98	0.57	0.66	0.95	0.95	0.98	1
11	C	0.36	0.39	0.46	0.45	0.77	0.8	0.35	0.5	0.47	0.52	0.78	0.75	0.24	0.39	0.5	0.65	0.75	0.8	0.34	0.56	0.51	0.7	0.88	0.91	0.48	0.5	0.82	0.91	0.95	0.91	0.36	0.43	0.48	0.77	0.8	0.86	0.46	0.5	0.57	0.61	0.77	0.93	0.27	0.53	0.63	0.85	0.91	0.91
12	E	0.44	0.54	0.69	0.86	0.8	0.79	0.45	0.46	0.73	0.86	0.89	0.98	0.46	0.55	0.79	0.89	0.93	0.95	0.45	0.41	0.84	0.88	1	1	0.36	0.53	0.52	0.79	0.8	0.88	0.46	0.45	0.84	0.93	1	0.96	0.45	0.5	0.77	0.91	0.98	1	0.61	0.63	0.84	1	1	1
13	E	0.46	0.55	0.61	0.71	0.77	0.86	0.46	0.63	0.63	0.68	0.86	0.95	0.41	0.45	0.66	0.88	0.89	1	0.41	0.52	0.64	0.84	0.96	1	0.34	0.43	0.61	0.73	0.75	0.91	0.41	0.54	0.64	0.71	0.8	0.86	0.41	0.59	0.73	0.75	0.86	0.95	0.55	0.66	0.77	0.84	1	1
14	E	0.45	0.47	0.54	0.61	0.66	0.71	0.46	0.57	0.84	0.88	0.95	0.93	0.48	0.68	0.82	0.96	0.95	0.98	0.32	0.66	0.88	0.96	0.95	1	0.54	0.54	0.66	0.68	0.88	0.96	0.54	0.61	0.82	0.93	0.93	0.93	0.61	0.63	0.75	0.95	1	0.98	0.54	0.48	0.82	0.91	0.95	1
15	E	0.5	0.6	0.91	0.88	0.8	0.88	0.55	0.64	0.91	0.95	0.96	0.98	0.52	0.63	0.82	0.86	0.89	0.95	0.55	0.7	0.86	0.96	0.93	0.96	0.38	0.43	0.73	0.91	0.86	0.89	0.5	0.54	0.77	0.84	0.96	1	0.54	0.68	0.75	0.88	1	1	0.55	0.73	0.8	0.93	1	1
16	E	0.43	0.55	0.71	0.78	0.84	0.83	0.66	0.64	0.86	0.93	0.89	1	0.63	0.79	0.89	0.87	0.93	1	0.69	0.64	0.89	0.93	0.95	0.98	0.65	0.7	0.68	0.86	0.8	0.91	0.53	0.58	0.78	0.91	0.94	0.98	0.46	0.64	0.82	0.98	0.95	0.98	0.5	0.73	0.91	0.91	1	0.96
17	E	0.45	0.52	0.67	0.76	0.88	0.8	0.43	0.54	0.64	0.78	0.93	0.89	0.46	0.38	0.57	0.76	0.71	0.78	0.47	0.52	0.64	0.81	0.93	0.96	0.46	0.5	0.55	0.64	0.8	0.77	0.36	0.34	0.47	0.73	0.93	0.98	0.31	0.39	0.55	0.71	0.93	1	0.43	0.38	0.45	0.82	1	1
18	E	0.41	0.55	0.7	0.84	0.91	0.95	0.61	0.63	0.82	0.93	0.96	1	0.54	0.7	0.82	0.86	0.96	1	0.57	0.68	0.88	0.95	1	1	0.52	0.46	0.59	0.55	0.88	1	0.38	0.57	0.64	0.75	0.91	0.93	0.52	0.7	0.68	0.88	0.98	1	0.46	0.66	0.77	0.96	1	1
19	E	0.39	0.39	0.75	0.88	0.82	0.75	0.39	0.45	0.73	0.82	0.88	0.91	0.5	0.45	0.82	0.91	0.93	0.89	0.38	0.34	0.75	0.95	0.98	1	0.57	0.54	0.77	0.89	0.91	0.98	0.61	0.75	0.79	0.89	0.95	1	0.61	0.71	0.71	0.96	0.98	0.96	0.61	0.76	0.85	1	0.98	0.98
20	E	0.39	0.45	0.52	0.51	0.57	0.71	0.32	0.5	0.36	0.56	0.55	0.66	0.48	0.46	0.5	0.7	0.71	0.73	0.45	0.48	0.59	0.68	0.73	0.77	0.46	0.41	0.59	0.55	0.68	0.82	0.25	0.3	0.44	0.66	0.73	0.84	0.29	0.3	0.46	0.66	0.88	0.95	0.27	0.48	0.68	0.79	0.95	0.98
21	E	0.27	0.27	0.36	0.54	0.5	0.34	0.29	0.52	0.61	0.61	0.64	0.57	0.38	0.46	0.52	0.54	0.74	0.68	0.43	0.43	0.45	0.48	0.66	0.64	0.32	0.32	0.45	0.45	0.57	0.61	0.48	0.64	0.59	0.77	0.93	0.95	0.52	0.57	0.64	0.79	0.95	0.95	0.54	0.55	0.8	0.86	0.91	0.91
22	E	0.63	0.66	0.75	0.63	0.79	0.8	0.73	0.77	0.8	0.86	0.89	0.93	0.7	0.71	0.8	0.89	0.95	0.95	0.71	0.73	0.93	0.93	0.96	1	0.59	0.63	0.73	0.75	0.75	0.82	0.63	0.71	0.88	0.95	0.96	1	0.61	0.59	0.89	0.96	0.98	1	0.64	0.57	0.91	0.98	1	1
23	E	0.41	0.46	0.47	0.46	0.43	0.55	0.38	0.41	0.46	0.46	0.45	0.43	0.46	0.46	0.45	0.61	0.59	0.5	0.38	0.46	0.5	0.57	0.58	0.5	0.34	0.29	0.38	0.41	0.43	0.48	0.45	0.46	0.38	0.45	0.71	0.8	0.34	0.48	0.36	0.66	0.86	0.91	0.45	0.34	0.46	0.52	0.88	1
Subjects excluded:
EXCL_1	C	0.339623	0.423077	0.471698	0.45283	0.518519	0.384615	0.222222	0.392857	0.425926	0.272727	0.509091	0.415094	0.345455	0.436364	0.392857	0.37037	0.363636	0.377358	0.37037	0.381818	0.37037	0.528302	0.574074	0.517857	0.4	0.428571	0.428571	0.5	0.428571	0.375	0.285714	0.254545	0.363636	0.517857	0.618182	0.763636	0.321429	0.357143	0.5	0.660714	0.732143	0.821429	0.339286	0.363636	0.571429	0.660714	0.8	0.890909
EXCL_2	C	0.327273	0.339286	0.303571	0.357143	0.436364	0.472727	0.327273	0.358491	0.309091	0.327273	0.345455	0.345455	0.321429	0.392857	0.446429	0.464286	0.5	0.482143	0.272727	0.381818	0.321429	0.345455	0.5	0.5	0.517857	0.444444	0.454545	0.490909	0.418182	0.490909	0.357143	0.381818	0.482143	0.545455	0.509091	0.611111	0.446429	0.392857	0.5	0.727273	0.767857	0.875	0.303571	0.381818	0.660714	0.821429	0.875	0.946429
EXCL_3	C	0.267857	0.2	0.272727	0.321429	0.25	0.285714	0.214286	0.178571	0.267857	0.375	0.410714	0.375	0.232143	0.160714	0.214286	0.339286	0.267857	0.267857	0.267857	0.321429	0.267857	0.25	0.339286	0.303571	0.267857	0.375	0.25	0.267857	0.309091	0.327273	0.267857	0.285714	0.272727	0.296296	0.25	0.214286	0.160714	0.25	0.303571	0.232143	0.375	0.357143	0.303571	0.303571	0.321429	0.339286	0.232143	0.392857
EXCL_4	C	0.325	0.378378	0.348837	0.365854	0.365854	0.333333	0.75	0.875	0.767857	0.910714	0.892857	0.875	0.803571	0.910714	0.872727	0.928571	0.982143	0.946429	0.928571	0.946429	0.963636	0.928571	0.964286	0.981818	0.795455	0.883721	0.853659	0.904762	0.883721	0.790698	0.285714	0.392857	0.392857	0.553571	0.660714	0.660714	0.882883	0.936937	0.972973	0.982143	0.973214	0.982143	0.821429	0.909091	0.928571	0.946429	0.964286	0.964286
EXCL_5	C	0.214286	0.37037	0.5	0.333333	0.357143	0.357143	0.236364	0.509091	0.410714	0.303571	0.392857	0.345455	0.25	0.464286	0.357143	0.446429	0.482143	0.482143	0.339286	0.428571	0.428571	0.446429	0.535714	0.642857	0.607143	0.785714	0.727273	0.821429	0.928571	0.928571	0.375	0.517857	0.696429	0.875	0.892857	0.892857	0.410714	0.660714	0.714286	0.928571	0.982143	0.981818	0.375	0.767857	0.892857	0.964286	1	0.981818
[truncated: 12 more columns]
